# Supplementary material for: Sensitive Molecules Involved in Spatial Learning and Memory Impairment of Mice Induced by 4.3 GHz Microwave Radiation
Source: Biomolecules. 2026 Jul 6;16(7):990. doi: 10.3390/biom16070990 (PMC13406997; doi:10.3390/biom16070990)
Supplement: Supplementary file 1 [file biomolecules-16-00990-s001.zip]

Archive with 1 entries (1 files):
- biomolecules-4323479-supplementary.pdf
